# Supplementary material for: Integrating Network Pharmacology and Experimental Validation to Explore the Effect and Mechanism of Inonotus obliquus Polysaccharide in the Treatment of Rheumatoid Arthritis
Source: Pharmaceuticals (Basel). 2025 Jul 8;18(7):1017. doi: 10.3390/ph18071017 (PMC12298222; doi:10.3390/ph18071017)
Supplement: Supplementary file 1 [file pharmaceuticals-18-01017-s001.zip]

Archive with 1 entries (1 files):
- pharmaceuticals-3683703-supplementary.pdf
